# Supplementary material for: Overview of Anti-SARS-CoV-2 Immune Response Six Months after BNT162b2 mRNA Vaccine
Source: Vaccines (Basel). 2022 Jan 22;10(2):171. doi: 10.3390/vaccines10020171 (PMC8879995; doi:10.3390/vaccines10020171)
Supplement: Supplementary file 1 [file vaccines-10-00171-s001.zip]

Archive with 1 entries (1 files):
- vaccines-1538672-supplementary.pdf
